# Supplementary material for: Deep Learning Based on B-Mode and Color Doppler Ultrasound for Differentiation of Primary Thyroid Lymphoma and Hashimoto’s Thyroiditis: A Retrospective Single-Center Study
Source: Diagnostics (Basel). 2026 Jun 19;16(12):1909. doi: 10.3390/diagnostics16121909 (PMC13298520; doi:10.3390/diagnostics16121909)
Supplement: Supplementary file 1 [file diagnostics-16-01909-s001.zip]

Archive with 1 entries (1 files):
- diagnostics-4386152-supplementary.pdf
